# Supplementary material for: Evolution and Stress Responses of CLO Genes and Potential Function of the GhCLO06 Gene in Salt Resistance of Cotton
Source: Front Plant Sci. 2022 Jan 17;12:801239. doi: 10.3389/fpls.2021.801239 (PMC8802827; doi:10.3389/fpls.2021.801239)
Supplement: Supplementary Table 1 — A list of the primers used in this study. [file Table_1.XLSX]

## Sheet: Sheet1
Table S1. A list of the primers used in this study.
Gene	Forward primer	Reverse primer	function
GhCLO01	TACAATCTTTGCAAGGACAACG	ATTTTCTGCGAGGTTTTCTGTC	qRT-PCR
GhCLO02	AATGGCTACTGATCAAAACGTG	GCTCGAAAACCTTGAAAAGTCT
GhCLO03	TTCGATGGGAGTTTGTTTGAAC	TGGCAACATACTCAAACAACAC
GhCLO04	CGAAAGAAGCAGTACGAAGATG	CACGCACATTAAATGCCAAATC
GhCLO05	CAAGCATGGTAGTGATTCTTCG	CCAGCCAATGAAATCATACGAG
GhCLO06	ATATTGCCAAAATGAAGGGTGG	TATACATCTATGGCCTCGCATC
GhCLO07	AACATACGTGTAGCTTGAGTGT	TAAATCCTAGCACCCTACATTGC
GhCLO08	GTGAGTGGCATGTCAACATTTA	GCATGAATTGCCATGTGAATGA
GhCLO09	AAAGGATATCCGGACAATGGAA	TCTCCCAAGGATAAACAACTCC
GhCLO10	TGCAAAGACAAGGGAGGATTAT	TCTTTCTTTTTACCGGCAGTTG
GhCLO11	GCGTTTATGATGGAAGCTTGTT	CAACATCTGAATGAAGCACTCC
GhCLO12	GCGACTGCGTAATTTCCTC	ACAACATAGGTTTCAGTCCCTA
GhCLO13	GGACACAACAACAATGGAATGA	AATCGACCGAAACCAAGATTTC
GhCLO14	TTATGCTCCAACTTCTCCATGT	CGGAATAAAGCTACCAAATGCA
GhCLO15	TTGTATCTGCTTGCAATGGATG	TCGAACAAACTCCCATCAAAAC
GhCLO16	AGGCACCCAAAGCTCCTTTGAC	TGCCCTTGCCAAATAGGGTCTG
GhCLO17	CATGTTGCCTTCTTCGATCAAA	GAACCCAAGATCTCGAATACCT
GhCLO18	GTTTGTTAACTTTGTTGGCGTG	GAATTGCCACATGGATAACACA
GhCLO19	GATGCCTTAACATCCGATGAAC	GCTGCTAATTTTTCCCTTTCCA
GhABF2	TCCAAATTTGATGGGAACTAG	CTGCTTCCAATTCCATTGTAT
GhABI5	GTGGGTCCGAGTTTTGTTCC	AGCTGCACCTACTTTTCCGT
GhNAC4	CCGAAGCCCTCACTCTTTGGTT	CGCTTTGGAGCTAAACGTGTGT
GhACTIN	ATCCTCCGTCTTGACCTTG	TGTCCGTCAGGCAACTCAT
GhCLO06	ATGGATGTTGCAACAGAGGCA	TCAGTGAACCTTGCCACCCTT	Gene amplification of full-lengh cDNA
GhCLO06	ATGGAATTGTTTATCCTTGGG	GTTCATTGGCATATACCTTCC	Fragment amplification in VIGS
