# Supplementary material for: Evolution and Stress Responses of CLO Genes and Potential Function of the GhCLO06 Gene in Salt Resistance of Cotton
Source: Front Plant Sci. 2022 Jan 17;12:801239. doi: 10.3389/fpls.2021.801239 (PMC8802827; doi:10.3389/fpls.2021.801239)
Supplement: Supplementary Table 2 — Nomenclature and sequencing of CLO genes. [file Table_2.XLSX]

## Sheet: Sheet1
Table S2. Nomenclature and sequencing of CLO genes.
Lineage	Species	Number	Gene Name	Gene Locus
green algae	Ostreococcus lucimarinus	0
	Micromonas pusilla	0
bryophyte	Physcomitrella patens	3	PpCLO01	Pp3c6_2090V3.1.p
			PpCLO02	Pp3c12_7310V3.1.p
			PpCLO03	Pp3c23_910V3.1.p
pteridophyte	Azolla filiculoides	2	AfCLO01	Azfi_s0002.g001263
			AfCLO02	Azfi_s0006.g009614
gymnosperms	Picea abies	13	PaCLO01	MA_19224g0010
			PaCLO02	MA_79644g0020
			PaCLO03	MA_167502g0010
			PaCLO04	MA_167502g0020
			PaCLO05	MA_193867g0010
			PaCLO06	MA_410580g0010
			PaCLO07	MA_524071g0010
			PaCLO08	MA_595282g0010
			PaCLO09	MA_6268685g0010
			PaCLO10	MA_8236301g0010
			PaCLO11	MA_9399920g0010
			PaCLO12	MA_10146757g0010
			PaCLO13	MA_10428346g0010
monocots	Oryza sativa	9	OsCLO01	LOC_Os02g50140.1
			OsCLO02	LOC_Os02g50150.1
			OsCLO03	LOC_Os02g50174.1
			OsCLO04	LOC_Os03g12230.1
			OsCLO05	LOC_Os04g43170.1
			OsCLO06	LOC_Os04g43200.1
			OsCLO07	LOC_Os06g14324.1
			OsCLO08	LOC_Os06g14350.1
			OsCLO09	LOC_Os06g14370.1
	Eucalyptus grandis	2	EgCLO01	Eucgr.H02961.1.p
			EgCLO02	Eucgr.G02110.1.p
	Glycine max	7	GmCLO01	GlymaLee.03G211600.1.p
			GmCLO02	GlymaLee.09G098300.1.p
			GmCLO03	GlymaLee.09G098700.1.p
			GmCLO04	GlymaLee.09G098800.1.p
			GmCLO05	GlymaLee.09G098900.1.p
			GmCLO06	GlymaLee.10G157900.1.p
			GmCLO07	GlymaLee.19G210700.1.p
eudicots	Populus trichocarpa	3	PtCLO01	Potri.010G066600.1.p
			PtCLO02	Potri.010G107850.1.p
			PtCLO03	Potri.008G133800.2.p
	A. thaliana	8	AtCLO1	AT4G26740.1
			AtCLO2	AT5G55240.1
			AtCLO3	AT2G33380.1
			AtCLO4	AT1G70670.1
			AtCLO5	AT1G23240.1
			AtCLO6	AT1G70680.1
			AtCLO7	AT1G23250.1
			AtCLO8	AT5G29560.1
	Theobroma cacao	4	TcCLO01	Thecc.02G291100.1.p
			TcCLO02	Thecc.04G262500.1.p
			TcCLO03	Thecc.04G262800.1.p
			TcCLO04	Thecc.04G263000.1.p
	Gossypium raimondii	9	GrCLO01	Gorai.002G173200.1
			GrCLO02	Gorai.006G068400.1
			GrCLO03	Gorai.006G072700.1
			GrCLO04	Gorai.006G072800.1
			GrCLO05	Gorai.006G072900.1
			GrCLO06	Gorai.008G167700.1
			GrCLO07	Gorai.011G178600.1
			GrCLO08	Gorai.011G178700.1
			GrCLO09	Gorai.012G182000.1
	Gossypium arboreum	10	GaCLO01	Ga02G0996.1
			GaCLO02	Ga09G0728.1
			GaCLO03	Ga10G1252.1
			GaCLO04	Ga10G1253.1
			GaCLO05	Ga12G1332.1
			GaCLO06	Ga14G1756.1
			GaCLO07	Ga14G2764.1
			GaCLO08	Ga14G2765.1
			GaCLO09	Ga14G2766.1
			GaCLO10	Ga14G2767.1
	Gossypium hirsutum	19	GhCLO01	GH_A01G1600.1
			GhCLO02	GH_A04G1715.1
			GhCLO03	GH_A09G0747.1
			GhCLO04	GH_A09G0778.1
			GhCLO05	GH_A09G0779.1
			GhCLO06	GH_A09G0780.1
			GhCLO07	GH_A09G0781.1
			GhCLO08	GH_A10G1110.1
			GhCLO09	GH_A10G1111.1
			GhCLO10	GH_A12G1707.1
			GhCLO11	GH_D01G1678.1
			GhCLO12	GH_D04G2064.1
			GhCLO13	GH_D09G0686.1
			GhCLO14	GH_D09G0719.1
			GhCLO15	GH_D09G0720.1
			GhCLO16	GH_D09G0722.1
			GhCLO17	GH_D10G1768.1
			GhCLO18	GH_D10G1769.1
			GhCLO19	GH_D12G1703.1
	Gossypium barbadense	18	GbCLO01	Gbar_A01G014520.1
			GbCLO02	Gbar_A04G015320.1
			GbCLO03	Gbar_A09G006550.1
			GbCLO04	Gbar_A09G006820.1
			GbCLO05	Gbar_A09G006830.1
			GbCLO06	Gbar_A09G006840.1
			GbCLO07	Gbar_A10G011750.1
			GbCLO08	Gbar_A10G011760.1
			GbCLO09	Gbar_A12G016370.1
			GbCLO10	Gbar_D01G015400.1
			GbCLO11	Gbar_D04G020130.1
			GbCLO12	Gbar_D09G006240.1
			GbCLO13	Gbar_D09G006540.1
			GbCLO14	Gbar_D09G006550.1
			GbCLO15	Gbar_D09G006570.1
			GbCLO16	Gbar_D10G016670.1
			GbCLO17	Gbar_D10G016680.1
			GbCLO18	Gbar_D12G016470.1
