# Supplementary material for: Evolution and Stress Responses of CLO Genes and Potential Function of the GhCLO06 Gene in Salt Resistance of Cotton
Source: Front Plant Sci. 2022 Jan 17;12:801239. doi: 10.3389/fpls.2021.801239 (PMC8802827; doi:10.3389/fpls.2021.801239)
Supplement: Supplementary Table 4 — Duplicate type of CLOs in G. hirsutum and G. barbadense. [file Table_4.XLSX]

## Sheet: Sheet1
Table S4. Duplicate type of CLOs in G. hirsutum and G. barbadense. Dispersed means that the gene might arise from transposition; WGD or segmental means that the gene might arise from Whole Genome Duplication or Segmental Duplication.
Name	Gene ID	Type		Name	Gene ID	Type
GhCLO01	GH_A01G1600	WGD or Segmental		GbCLO01	Gbar_A01G014520	WGD or Segmental
GhCLO02	GH_A04G1715	WGD or Segmental		GbCLO02	Gbar_A04G015320	WGD or Segmental
GhCLO03	GH_A09G0747	WGD or Segmental		GbCLO03	Gbar_A09G006550	WGD or Segmental
GhCLO04	GH_A09G0778	WGD or Segmental		GbCLO04	Gbar_A09G006820	WGD or Segmental
GhCLO05	GH_A09G0779	WGD or Segmental		GbCLO05	Gbar_A09G006830	Dispersed
GhCLO06	GH_A09G0780	Dispersed		GbCLO06	Gbar_A09G006840	WGD or Segmental
GhCLO07	GH_A09G0781	WGD or Segmental		GbCLO07	Gbar_A10G011750	WGD or Segmental
GhCLO08	GH_A10G1110	WGD or Segmental		GbCLO08	Gbar_A10G011760	Dispersed
GhCLO09	GH_A10G1111	WGD or Segmental		GbCLO09	Gbar_A12G016370	WGD or Segmental
GhCLO10	GH_A12G1707	WGD or Segmental		GbCLO10	Gbar_D01G015400	WGD or Segmental
GhCLO11	GH_D01G1678	WGD or Segmental		GbCLO11	Gbar_D04G020130	WGD or Segmental
GhCLO12	GH_D04G2064	WGD or Segmental		GbCLO12	Gbar_D09G006240	WGD or Segmental
GhCLO13	GH_D09G0686	WGD or Segmental		GbCLO13	Gbar_D09G006540	WGD or Segmental
GhCLO14	GH_D09G0719	WGD or Segmental		GbCLO14	Gbar_D09G006550	Dispersed
GhCLO15	GH_D09G0720	WGD or Segmental		GbCLO15	Gbar_D09G006570	Dispersed
GhCLO16	GH_D09G0722	WGD or Segmental		GbCLO16	Gbar_D10G016670	WGD or Segmental
GhCLO17	GH_D10G1768	WGD or Segmental		GbCLO17	Gbar_D10G016680	WGD or Segmental
GhCLO18	GH_D10G1769	WGD or Segmental		GbCLO18	Gbar_D12G016470	WGD or Segmental
GhCLO19	GH_D12G1703	WGD or Segmental
