# Supplementary material for: Evolution and Stress Responses of CLO Genes and Potential Function of the GhCLO06 Gene in Salt Resistance of Cotton
Source: Front Plant Sci. 2022 Jan 17;12:801239. doi: 10.3389/fpls.2021.801239 (PMC8802827; doi:10.3389/fpls.2021.801239)
Supplement: Supplementary Table 5 — Ka/Ks ratios and occurrence times of segmentally duplicated CLO gene pairs in three cotton species. [file Table_5.XLSX]

## Sheet: Sheet1
Table S5. Ka/Ks ratios and occcurrence times of CLO gene pairs in three cotton species. The homologous gene pairs were identified by the results of BLAST and collinearity analysis. When both Ka and Ks were equal to 0, Ka /Ks was considered equal to 1. When only Ks was equal to 0, it was marked as Ka>>Ks.
Gene1	Gene2	Ka	Ks	Ka/Ks	Age/MYA
GaCLO01	GrCLO01	0.0106517	0.0384947	0.276706	7.40282
GaCLO02	GrCLO02	0.0253307	0.037338	0.678417	7.18039
GaCLO03	GrCLO08	0.0157025	0.0682288	0.230145	13.1209
GaCLO04	GrCLO07	0.0188524	0.0845424	0.222994	16.2582
GaCLO05	GrCLO06	0.0164842	0.0453539	0.363457	8.7219
GaCLO06	GrCLO09	0.0147321	0.0761109	0.193562	14.6367
GaCLO07	GrCLO03	0.00367817	0.0254396	0.144584	4.89224
GaCLO08	GrCLO04	0.0130175	0.0622836	0.209004	11.9776
GaCLO09	GrCLO04	0.0830203	0.264411	0.313982	50.8483
GaCLO10	GrCLO05	0.0627817	0.104314	0.601851	20.0605
GhCLO01	GaCLO01	0.00212089	0.00750945	0.28243	1.44412
GhCLO02	GaCLO06	0	0.00727278	0	1.39861
GhCLO03	GaCLO02	0.0164041	0.026033	0.630126	5.00634
GhCLO04	GaCLO07	0	0.0190285	0	3.65933
GhCLO05	GaCLO08	0.00369857	0	Ka>>Ks	0
GhCLO06	GaCLO09	0.0018797	0.0130722	0.143793	2.51389
GhCLO07	GaCLO10	0	0	1	0
GhCLO08	GaCLO04	0.0167459	0.0295787	0.566146	5.68821
GhCLO09	GaCLO03	0	0.00625655	0	1.20318
GhCLO10	GaCLO05	0.0195563	0.0122285	1.59924	2.35164
GhCLO11	GaCLO01	0.00637849	0.0305386	0.208867	5.8728
GhCLO12	GaCLO06	0.0126274	0.0678002	0.186245	13.0385
GhCLO13	GaCLO02	0.0256592	0.0462702	0.554551	8.89811
GhCLO14	GaCLO07	0.00367817	0.0319367	0.115171	6.14167
GhCLO15	GaCLO08	0.0148958	0.0695344	0.214221	13.372
GhCLO16	GaCLO10	0.0185624	0.0470216	0.394764	9.04261
GhCLO17	GaCLO04	0.0209914	0.0924839	0.226974	17.7854
GhCLO18	GaCLO03	0.013838	0.0614568	0.225167	11.8186
GhCLO19	GaCLO05	0.0185704	0.0223342	0.83148	4.29503
GhCLO01	GrCLO01	0.0128094	0.030558	0.419184	5.87654
GhCLO02	GrCLO09	0.0147321	0.0841646	0.17504	16.1855
GhCLO03	GrCLO02	0.0111526	0.0269692	0.413532	5.18638
GhCLO04	GrCLO03	0.00367817	0.0319367	0.115171	6.14167
GhCLO05	GrCLO04	0.0130276	0.0621044	0.20977	11.9432
GhCLO06	GrCLO04	0.0850854	0.24631	0.345441	47.3673
GhCLO07	GrCLO05	0.0185481	0.0471536	0.393355	9.06799
GhCLO08	GrCLO07	0.00548282	0.0657595	0.0833768	12.6461
GhCLO09	GrCLO08	0.0157025	0.0750626	0.209193	14.4351
GhCLO10	GrCLO06	0.0313149	0.0544172	0.575461	10.4648
GhCLO11	GrCLO01	0.00424404	0.00753302	0.563392	1.44866
GhCLO12	GrCLO09	0.00208987	0.0293795	0.0711334	5.64991
GhCLO13	GrCLO02	0.00555215	0.00666671	0.832818	1.28206
GhCLO14	GrCLO03	0	0.00626963	0	1.2057
GhCLO15	GrCLO04	0.00183936	0.00662256	0.277742	1.27357
GhCLO16	GrCLO05	0.00361174	0.0129383	0.279151	2.48814
GhCLO17	GrCLO07	0.00182315	0.0321593	0.0566914	6.18447
GhCLO18	GrCLO08	0.00183206	0.0188098	0.0973995	3.61726
GhCLO19	GrCLO06	0.00614128	0.0223065	0.275314	4.28971
GhCLO01	GhCLO11	0.00852282	0.022729	0.374975	4.37096
GhCLO02	GhCLO12	0.0126274	0.0757263	0.166751	14.5628
GhCLO03	GhCLO13	0.0127122	0.0195239	0.651109	3.75459
GhCLO04	GhCLO14	0.00367817	0.0384905	0.0955603	7.40203
GhCLO05	GhCLO15	0.0149073	0.0693334	0.215009	13.3333
GhCLO06	GhCLO15	0.0871836	0.24631	0.353959	47.3673
GhCLO07	GhCLO16	0.0185624	0.0470216	0.394764	9.04261
GhCLO08	GhCLO17	0.00732383	0.0725043	0.101012	13.9431
GhCLO09	GhCLO18	0.013838	0.0682288	0.202818	13.1209
GhCLO10	GhCLO19	0.0336874	0.0288101	1.16929	5.54041
