# Supplementary material for: Evolution and Stress Responses of CLO Genes and Potential Function of the GhCLO06 Gene in Salt Resistance of Cotton
Source: Front Plant Sci. 2022 Jan 17;12:801239. doi: 10.3389/fpls.2021.801239 (PMC8802827; doi:10.3389/fpls.2021.801239)
Supplement: Supplementary Table 6 — Statistical results of phytohormones-responsive cis-acting elements in the promoter segments of CLOs. [file Table_6.XLSX]

## Sheet: Sheet1
Table S6. Statistical results of phytohormones-responsive cis-acting elements in the promoter segments of CLOs.
	MeJA		abscisic acid	auxin	gibberellin		salicylic acid	defense and stress	drought	low-temperature	salt-responsive
	CGTCA-motif	TGACG-motif	ABRE	TGA-element	P-box	TATC-box	TCA-element	TC-rich repeats	MBS	LTR	W-box
GhCLO01	5	5	4	1	1			1	1		3
GhCLO02			4			1
GhCLO03			2				1
GhCLO04									1	1	2
GhCLO05					1				1	1
GhCLO06	1	1	2				1	1	1
GhCLO07	2	2	1	2		1			1	1
GhCLO08			1	1			2	1			1
GhCLO09					1		2	2			1
GhCLO10							1		1
GhCLO11	4	4	3	2				1	1	1	2
GhCLO12			6
GhCLO13			1	1				1
GhCLO14				1			1	1	2		1
GhCLO15	2	2	2	1	2				2	1	1
GhCLO16			2	1				1	1	1
GhCLO17			2		1		1	2			2
GhCLO18					2		1	2			2
GhCLO19	3	3	8	1			2			4	1
total	17	17	38	11	8	2	12	13	12	10	16
