# Supplementary material for: Evolution and Stress Responses of CLO Genes and Potential Function of the GhCLO06 Gene in Salt Resistance of Cotton
Source: Front Plant Sci. 2022 Jan 17;12:801239. doi: 10.3389/fpls.2021.801239 (PMC8802827; doi:10.3389/fpls.2021.801239)
Supplement: Supplementary Table 7 — The FPKM value of GhCLO genes in different tissues and under two different abiotic stresses. [file Table_7.XLSX]

## Sheet: Sheet1
Table S7. The FPKM value of GhCLO genes in different tissues and under two different abiotic stresses.
gene	root	stem	leaf	torus	petal	pistil	sepal	bract		ck_0h	NaCl_1h	NaCl_3h	NaCl_6h	NaCl_12h	PEG_1h	PEG_3h	PEG_6h	PEG_12h
GhCLO01	1.6664	1.34788	0.356088	0.460894	3.3147	0.593265	1.11647	0		0.638428	0.512498	0.409086	0.186135	0.543926	0.196234	0	0	1.3792
GhCLO02	1.00912	1.16516	2.4909	9.08373	2.8398	1.63751	2.43377	5.49256		0.504485	0.335457	0.486171	0.970015	0.322834	0.61771	0.48234	0.541608	0.735707
GhCLO03	0	0	0.500862	0.345057	0	0	1.2236	0		0.126317	0.0190543	0	0	0.210359	0	0	0.03498	0.146327
GhCLO04	0.0354057	0.0596303	0.0164493	0	0.0512183	0	0	0		0	0	0	0	0	0	0	0	0
GhCLO05	0	0	0	0	0.353088	0	0	0		0	0	0	0	0	0	0.110739	0.0367683	0
GhCLO06	8.30982	40.2607	29.0725	44.3573	456.455	3.51856	23.6417	20.4302		9.13175	8.67684	16.8599	13.9861	5.25865	2.37816	3.28627	13.2798	9.06421
GhCLO07	1.49141	3.22314	7.88447	3.41989	272.345	0	3.54495	0.314415		1.1236	0.598416	1.08759	0.487751	1.13807	0.469365	0.795592	0.63546	1.00467
GhCLO08	0	0.009485	0.0811033	0.00784233	0	0	0.0446933	0		0	0	0.096574	0.102688	0	0.0237693	0.0543627	0.00212233	0.137389
GhCLO09	0	0	0.032439	0	0	0	0	0		0	0	0	0	0	0	0	0	0
GhCLO10	1.5474	1.26051	1.09559	1.33368	2.37716	1.52975	0.722373	0		0.394112	0.0701537	0.794424	2.10259	0.197203	0.145538	0.606819	0.454557	1.13349
GhCLO11	0.255635	0.507407	0.381571	0.394622	0.458681	0.695005	0.474336	0		0.145128	0.192276	0.489407	0.423933	0.327321	0.262216	0.541071	0.181853	0.235906
GhCLO12	7.42395	6.91547	1.81495	7.24874	22.0398	2.33575	3.54262	2.76991		0.26215	0.155076	0.186358	0.199518	0	0.196241	0.155852	0.338963	0.094099
GhCLO13	0	0.007843	0	0	0	0	0	0		0	0	0	0	0	0	0	0	0
GhCLO14	0	0	0	0.141968	0	0	0	0		0	0	0	0	0	0	0	0	0
GhCLO15	0	0	0	0	0	0	0.019139	0.158562		0.239612	9.92445	0	0	0.557993	0	0	0	0.359555
GhCLO16	0.15495	1.3898	0.322561	0.169303	110.136	0	5.81751	0.079502		0.042264	0.194713	0.0312637	0	0.149267	0.0971433	0.131644	0	0
GhCLO17	0	0	0	0	0	0.081778	0	0.0132393		0	0	0	0	0	0	0	0	0
GhCLO18	0	0	0	0	0	0	0	0		0	0.115492	0	0	0	0	0	0	0
GhCLO19	2.53329	4.05221	1.51587	0.331678	4.79001	2.41387	5.17678	0.694652		0.68198	0.243063	0.251073	3.02032	0.11218	0.920927	0.442687	0.435333	2.69298
